# Supplementary material for: All-Light Remote Driving and Programming of Soft Actuator Based on Selective Laser Stimulation and Modification
Source: Polymers (Basel). 2025 May 9;17(10):1302. doi: 10.3390/polym17101302 (PMC12115092; doi:10.3390/polym17101302)
Supplement: Supplementary file 1 [file polymers-17-01302-s001.zip]

Archive with 8 entries (8 files):
- Supporting movie S1.mp4
- Supporting movie S2.mp4
- Supporting movie S3.mp4
- Supporting movie S4.mp4
- Supporting movie S5.mp4
- Supporting movie S6.mp4
- Supporting movie S7.mp4
- Supporting Information.pdf
